# Supplementary material for: Transcriptome Profile During Rabies Virus Infection: Identification of Human CXCL16 as a Potential New Viral Target
Source: Front Cell Infect Microbiol. 2021 Nov 5;11:761074. doi: 10.3389/fcimb.2021.761074 (PMC8602097; doi:10.3389/fcimb.2021.761074)
Supplement: Supplementary Figure 1 — Validation of human and murine housekeeping genes (ACTB, GAPDH and 18S). (A) Actb and Gapdh presented the lowest pairwise variation for murine CX and BSC and were subsequently selected as murine housekeeping genes to normalize gene expression of murine target genes. (B) 18S and GAPDH presented the lowest pairwise variation in human BSC biopsies and were subsequently selected as housekeeping genes to normalize gene expression of human target genes. (A, B) Selection of housekeeping genes was performed as described by Vandesompele and colleagues (Vandesompele et al., 2002). Actb, actin beta; BSC, brainstem/cerebellum, CX, cortex; GAPDH, glyceraldehyde-3-phosphate dehydrogenase. [file Presentation_1.zip]

Archive with 15 entries (15 files):
- Supplementary Material_updated/.DS_Store
- Supplementary Material_updated/Figure_S1.png
- Supplementary Material_updated/Figure_S2.png
- Supplementary Material_updated/Figure_S3.png
- Supplementary Material_updated/Figure_S4.png
- Supplementary Material_updated/Figure_S5.png
- Supplementary Material_updated/Figure_S6.png
- Supplementary Material_updated/Figure_S7.png
- Supplementary Material_updated/Figure_S8.png
- Supplementary Material_updated/Figure_S9.png
- Supplementary Material_updated/Table_S1.docx
- Supplementary Material_updated/Table_S2.docx
- Supplementary Material_updated/Table_S3_modified.docx
- Supplementary Material_updated/Table_S4.docx
- Supplementary Material_updated/Table_S5.docx
