# Supplementary material for: Transcriptome Profile During Rabies Virus Infection: Identification of Human CXCL16 as a Potential New Viral Target
Source: Front Cell Infect Microbiol. 2021 Nov 5;11:761074. doi: 10.3389/fcimb.2021.761074 (PMC8602097; doi:10.3389/fcimb.2021.761074)
Supplement: Supplementary file 2 [file Table_1.xlsx]

## Sheet: AF1
Human CXCL16	FC			Average_FC	SD	Upper limit CI	Lower limit CI
Replicate	A	B	C
HMC3 + IFN-α	3.61211	2.99934	1.4122	2.67455	1.13535	5.49491	-0.145813
SK-N-SH + IFN-α	4.32746	4.29834	3.84688	4.15756	0.269447	4.82691	3.48822
SVGp12 + IFN-α	3.69855	3.64725	2.71048	3.3521	0.556245	4.73389	1.97031
HMC3 + Tha + IFN-α	1.4087	1.0127	0.598082	1.00649	0.405346	2.01343	-0.000442866
SK-N-SH + Tha + IFN-α	1.11027	1.98075	1.55937	1.55013	0.435316	2.63151	0.468743
SVGp12 + Tha + IFN-α	1.08386	2.92498	2.08285	2.03056	0.921673	4.32013	-0.259002
Murine Cxcl16	FC			Average_FC	SD	Upper limit CI	Lower limit CI
Replicate	A	B	C
N2A + IFN-α	0.811893	0.920458	1.89577	1.20937	0.59691	2.69218	-0.273433
mAstrocytes + IFN-α	2.32803	1.90513	1.97011	2.06776	0.227735	2.63348	1.50203
N2A + Tha + IFN-α	0.762446	0.773862	1.10798	0.881429	0.196282	1.36902	0.393837
mAstrocytes + Tha + IFN-α	15.698	12.4252	15.2183	14.4472	1.76745	18.8377	10.0566
FC = fold change
SD = standard deviation
CI = 95 % confidence interval

## Sheet: AF2
Murine Gfap	ΔCT			Average_ΔCT	SD	CI upper limit	CI lower limit
	A	B	C
N2A	17.3838	16.2983	16.5031	16.7284	0.576749	18.1611	15.2957
mAstrocytes	3.70917	3.61254	3.53299	3.61823	0.0882318	3.83741	3.39905
SD = standard deviation
CI = 95 % confidence interval

## Sheet: AF3
Human CXCL16	ΔCT								Average_ΔCT	SD	Upper limit CI	Lower limit CI
Sample ID Human BSC	IPC_38	IPC_39	IPC_40	IPC_41	IPC_42	P448	P521	P552
ΔCT	8.1917	7.9864	8.3594	8.2115	8.43	12.4288	8.0188	8.1057	8.71654	1.5078	9.97709	7.45599
Sample ID Human CX	P447	P465	P523	P524
ΔCT	9.9331	8.9646	10.0467	10.1998					9.78605	0.55843	10.6746	8.89746
Murine Cxcl16	ΔCT								Average_ΔCT	SD	Upper limit CI	Lower limit CI
Sample ID Murine BSC	M_1	M_2	M_3	M_4	M_5	M_6
ΔCT	9.27293	10.0824	10.1789	9.83013	10.4484	9.77327			9.93101	0.405019	10.356	9.50597
Sample ID Murine CX	M_1	M_2	M_3	M_4	M_5	M_6
ΔCT	12.4933	10.0175	9.3874	10.7994	11.5431	12.0158			11.0427	1.19598	12.2979	9.78765
SD = standard deviation
CI = 95 % confidence interval
CX = cortex
BSC = brainstem/cerebellum

## Sheet: AF4
Human CXCL16	ΔCT															Average_ΔCT	SD	lower limit limit CI	Lower limit CI
Sample ID human NI	IPC_38	IPC_39	IPC_40	IPC_41	IPC_42	P447	P448	P465	P521	P522	P523	P524
ΔCT	8.1917	7.9864	8.3594	8.2115	8.43	9.9331	12.4288	8.9646	8.0188	8.1057	10.0467	10.1998				7.3632	3.40903	5.19721	10.161
Sample ID human RABV	ICP02	ICP08	ICP12	ICP15	1900105	1900106	1900107	IPM01	IPS01	ICP18	ICP23	ICP24	ICP28	ICP34	ICP36
ΔCT	9.1428	8.62607	10.847	8.84331	10.9934	11.0851	10.8342	11.0392	10.4383	2.53479	1.89966	5.32006	16.208	17.8187	16.7838	10.161	4.60867	7.60877	12.7132
SD = standard deviation
CI = 95 % confidence interval
NI = non-infected
RABV = rabies virus

## Sheet: AF5
Human sample ID	FC
	ADAR	B2M	C3AR1	CCL3	CCL5	CD74	CD86	CXC3R1	CXCL10	CXCL12	CXCL14	CXCL16	GBP2	HLA-A	HLA-DRB	IFIT2	IFNAR1	IFNGR2	IKBKB	IL13RA1	IL6	IRF7	ISFG3	JAK2	JUN	OAS1	RNAseL	RTP4	SOCS3	STAT1	STAT2	TAP2	TLR3
IPC_02	1.15673	0.951038	0.982081	0.329785	0.775098	1.08421	1.87394	0.67621	9.29844	0.687088	2.84978	0.982422	1.87185	0.867696	2.01319	1.49201	0.951542	1.68487	0.917229	0.844963	0.361386	2.31335	1.53523	0.88271	1.7543	1.92974	0.531059	0.531408	0.311826	0.814379	1.0927	0.450777	5.47552
IPC_08	1.20606	1.83075	0.302097	0.234398	5.05903	0.361484	1.16337	0.367036	16.2853	0.867422	0.600773	0.829356	1.17605	1.0819	0.296054	2.99681	2.12559	4.50544	4.77066	0.716216	0.627433	4.53565	6.00051	2.56192	4.46441	3.2504	1.97403	1.98543	2.04334	2.87259	3.87202	2.1736	6.89041
IPC_12	2.32094	1.27587	0.749784	0.222028	0.821905	0.439999	0.524509	0.624287	2.25138	1.46194	0.16294	0.354155	3.46065	1.52476	0.979597	4.13301	2.36809	12.2495	9.56981	0.462525	0.179305	5.49472	4.62689	1.88606	1.23916	2.31439	0.0443203	0.761759	0.465941	5.51301	4.94363	2.8628	1.48684
IPC_15	1.06555	0.989299	0.353078	0.00814936	1.46427	0.394145	0.237547	0.615034	1.50668	2.00008	0.277382	0.78261	0.89659	1.08178	1.38995	1.25501	1.15892	10.3907	3.4206	0.674255	3.74986	3.26852	1.54511	1.17647	0.989005	0.836292	0.346636	0.474224	0.917855	1.44779	1.79143	1.285	1.99476
IPC_18	0.98464	2.31721	2.33111	1.52396	2.5887	1.39727	2.93008	0.316085	54.2956	1.30196	2.13954	1.43687	15.149	2.08086	1.29492	1.25572	1.11896	1.04277	0.780432	1.15026	1.38132	4.07724	2.87638	1.55226	2.72718	6.23478	1.84998	3.7942	7.15859	1.18879	1.98438	1.09854	5.75707
IPC_23	1.04178	0.677481	1.81732	0.188845	0.16493	2.02529	3.05742	2.37511	2.07611	0.894017	1.36553	2.23157	4.74645	1.33223	2.13048	0.739742	0.369901	3.143	2.13018	4.19532	0.364034	7.60247	3.39059	1.85319	2.07432	1.88441	3.24789	0.50232	1.72483	1.33885	7.02146	0.631917	7.81538
IPC_24	2.24142	1.69875	0.772113	0.821969	1.36412	2.33105	0.164836	0.0263038	0.153103	9.53832	1.00219	0.208434	72.7892	11.8882	26.1943	0.726579	0.824748	0.589244	1.38962	5.79715	267.005	1.90944	0.982978	1.48687	12.343	2.30417	1.64249	1.99115	109.46	0.0387924	1.91923	0.422453	27.291
IPC_28	2.17392	3.53409	9.33206	0.256363	0.00381355	5.31155	11.563	6.01589	2.42559	6.78684	0.334437	0.000109998	8.05385	6.07112	2.32286	11.3095	4.12826	0.790306	1.57135	8.80042	0.237854	9.75587	9.01763	2.17445	2.39906	12.6041	2.12842	5.56291	1.51196	4.70542	3.87564	2.86544	45.1718
IPC_34	1.21865	0.365962	0.127676	0.114406	0.0039462	0.200187	0.0739531	0.0484405	8.66549	0.215423	0.0980141	3.60175e-05	0.733325	0.505424	0.288471	1.62673	0.708718	3.03614	2.38223	0.222457	0.388801	3.68571	3.83815	1.28689	1.26446	2.02661	0.775236	1.42519	1.14753	0.954545	3.25407	1.8281	1.58512
IPC_36	1.58669	1.19722	2.01386	0.225513	0.00578665	0.869823	1.72431	1.11143	38.3012	1.63503	5.59243	7.37971e-05	4.80281	1.16265	1.69686	1.15201	1.19504	0.57395	0.808023	1.02264	0.588241	2.38255	1.82436	1.23934	0.373348	5.2233	1.60758	2.28019	1.80572	1.8258	1.24632	0.851839	7.32908
IPC_38	1.72042	0.482709	1.38665	4.34806	0.427532	0.929945	0.84568	1.84759	0.239117	0.841467	1.34797	0.63774	0.708125	0.965267	1.47625	1.82032	1.51253	1.89448	1.74979	1.20369	0.697767	0.569124	1.00215	2.47913	0.959895	1.08526	1.25543	0.70494	0.137421	0.735963	1.56015	2.1629	5.85787
IPC_39	1.94211	1.48186	1.82102	2.45342	0.447391	1.29813	1.16639	1.37437	0.74581	0.923518	2.25554	1.40156	1.54747	1.35494	1.55206	1.44814	1.7334	1.18742	2.13283	1.76656	4.56721	1.31039	1.27268	2.52223	6.7927	1.34949	2.09612	0.825298	5.11886	1.28542	1.79354	2.17804	0.0245579
IPC_40	0.627978	5.41301	1.35342	0.334034	8.94152	2.48481	2.45057	0.951208	47.3289	3.3367	0.0944888	1.6487	5.18585	2.25247	1.63849	1.13936	0.97025	1.79248	0.691492	0.592823	0.936844	2.98396	1.23207	0.35159	0.295967	2.9665	0.48463	3.97639	5.30935	8.10066	0.9642	0.463833	3.97767
IPC_42	0.476594	0.258267	0.292608	0.280635	0.5847	0.333373	0.413697	0.414013	0.118477	0.385656	3.48087	0.678583	0.175974	0.339446	0.266373	0.332951	0.39311	0.248	0.387499	0.793291	0.334943	0.449364	0.636372	0.454861	0.518191	0.230171	0.784118	0.432263	0.267751	0.13049	0.370642	0.457651	1.74759
Average_FC	1.41168	1.60525	1.6882	0.810112	1.61805	1.39009	2.01352	1.19736	13.1208	2.20539	1.54299	0.799445	8.66409	2.32205	3.10999	2.24485	1.39708	3.08059	2.33584	2.01733	20.1015	3.5956	2.84151	1.56485	2.72822	3.15997	1.34057	1.80341	9.81291	2.21089	2.54924	1.40949	8.7432
SD	0.593273	1.39655	2.31202	1.21857	2.50578	1.35688	2.92641	1.54017	18.9935	2.69426	1.59633	0.68394	18.8829	3.08579	6.67765	2.78267	0.979773	3.70086	2.39567	2.50453	71.0766	2.62319	2.38231	0.723998	3.28541	3.16697	0.89207	1.60441	28.7619	2.32704	1.83255	0.914445	12.4108
FC = fold change
SD = standard deviation

## Sheet: AF6
Murine CX Sample ID	FC
	Cxcl12	Cxcl14	Ifngr2	Cx3cr1	Ifnar1	Ikbkb	Jak2	Il13ar1	Adar	RNAseL	Jun	Cd74	C3ar1	Isfg3	Socs3	Tlr3	H2eb1	Cd86	Tap2	Stat1	Stat2	Cxcl16	H2k2	B2m	Rtp4	Ifit2	Gbp1	Irf7	Oasl1	Il6	Ccl3	Ccl5	Cxcl10
M_1	0.5081	2.588	1.8061	3.1373	2.1651	2.1609	6.4575	3.999	9.4563	10.3607	17.2482	4.40039	8.8485	15.6193	18.7754	18.0122	13.2104	20.2975	40.777	41.4044	63.2785	64.6151	107.295	70.5168	142.389	161.546	358.11	2101.74	526.114	3188.7	783.19	2800.32	20643.3
M_2	0.1352	0.2814	0.8048	0.292	0.3997	1.7724	0.6861	3.3091	1.431	1.21112	0.7281	7.14929	1.8817	2.87577	2.77803	10.2944	2.7388	36.5832	15.0993	8.5926	8.0432	19.4822	11.2854	35.3569	72.7274	45.1984	63.7167	321.95	560.085	298.674	1013.08	1702.5	7992.35
M_3	0.2743	0.1998	0.1703	0.1791	0.6419	0.2326	0.9945	0.8078	1.6091	14.0743	1.2226	6.4869	0.6249	3.76029	12.8095	11.6805	5.7478	13.3299	5.4858	8.295	3.1845	14.8728	16.098	5.6215	20.0912	69.3983	161.509	203.018	251.05	388.226	473.22	689.353	14910.4
M_4	0.1476	0.1546	0.4522	0.1858	0.6871	0.6285	0.7036	1.6008	2.1734	0.520651	0.8956	8.81139	0.7051	0.592527	1.10826	8.8292	5.7721	5.30201	9.9477	10.5947	4.0233	16.0902	26.5562	10.1241	28.1918	108.963	84.7238	137.697	164.846	95.3227	398.434	607.669	6749.61
M_5	0.5203	1.2343	1.7178	3.6331	2.9116	2.571	3.5161	5.9249	10.5768	3.34402	7.4038	6.38267	11.7657	10.576	17.6715	11.7743	30.7766	3.9061	20.276	47.7839	32.305	69.4794	93.801	111.329	233.63	432.34	371.184	925.712	806.5	456.919	2020.97	4620.73	34412.5
M_6	0.182	0.4751	1.7473	1.4396	2.1364	1.9987	4.6349	3.8229	7.216	4.90995	8.7432	5.61198	15.5935	6.50726	14.5277	12.4301	15.207	13.0145	27.1437	16.2437	40.6676	45.3023	53.6201	113.103	351.706	192.789	267.772	548.727	2036.38	652.679	3756.3	7438.33	8930.6
Average_FC	0.294583	0.8222	1.11642	1.47782	1.4903	1.56068	2.83212	3.24408	5.41043	5.73679	6.04025	6.47377	6.5699	6.6552	11.2784	12.1701	12.2421	15.4056	19.7882	22.1524	25.2504	38.307	51.4426	57.6752	141.456	168.372	217.836	706.475	724.163	846.753	1407.53	2976.49	15606.4
SD	0.176992	0.952249	0.730584	1.55966	1.04376	0.922004	2.4238	1.82931	4.17336	5.38505	6.52195	1.48128	6.4083	5.57083	7.55866	3.13923	10.2723	11.9731	12.7926	17.7313	24.3605	24.9395	40.987	48.1346	130.372	140.584	134.41	740.886	682.864	1161.86	1290.71	2649.83	10587.8
FC = fold change
SD = standard deviation
CX = cortex

## Sheet: AF7
Murine BSC	FC
	Cxcl12	Cxcl14	Ifngr2	Cx3cr1	Ifnar1	Ikbkb	Jak2	Il13ar1	Adar	RNAseL	Jun	Cd74	C3ar1	Isfg3	Socs3	Tlr3	H2eb1	Cd86	Tap2	Stat1	Stat2	Cxcl16	H2k2	B2m	Rtp4	Ifit2	Gbp1	Irf7	Oasl1	Il6	Ccl3	Ccl5	Cxcl10
M_1	0.317599	0.474516	0.724542	0.287849	0.82874	0.828255	1.99997	3.29456	2.20412	2.23398	3.31462	2.6345	4.86203	13.4601	63.8368	14.9843	6.18013	12.2791	17.6927	16.3192	8.2039	11.819	55.5921	41.6704	99.7957	123.495	185.934	449.051	507.896	659.409	234.272	1192.3	4293.99
M_2	0.416	0.753847	0.548223	0.214594	0.66299	0.662364	1.45298	3.4404	2.27139	1.84286	3.19246	5.65697	5.49273	11.6272	64.8129	28.6074	9.72795	11.2722	15.379	12.2263	4.69226	27.4926	30.1012	46.6556	89.2066	114.93	234.456	340.527	600.562	542.024	238.528	1496.86	3173.7
M_3	0.383453	0.524277	0.504542	0.128518	0.689731	0.711476	1.20009	2.95611	2.17908	2.17196	4.78635	6.06713	5.24756	13.4148	75.4398	30.5116	8.44855	12.7853	12.8881	12.1832	4.31647	13.5914	22.5757	37.9577	94.3508	124.907	204.654	426.939	765.033	759.841	188.868	1912.33	3548.25
M_4	0.438572	0.95416	0.536001	0.139507	0.615928	0.797661	1.09367	4.71532	1.77226	1.17	2.52575	12.7029	4.86624	10.5757	59.97	27.8451	14.5081	14.8216	15.8161	9.97203	3.78355	14.4974	23.9223	43.6585	88.0442	120.163	336.119	482.075	576.115	550.8	214.913	1844.57	4212.77
M_5	0.425236	0.852302	0.858161	0.159681	0.890793	0.906654	3.06028	4.2217	2.71807	2.15199	3.43674	10.9511	5.73297	14.7596	66.7858	43.3841	8.97449	15.6479	20.8249	18.9146	10.647	18.4168	68.4943	45.2439	106.056	184.637	258.955	597.603	763.133	749.326	417.988	1522.88	7950.7
M_6	0.452113	0.862088	0.80819	0.262926	0.823653	0.880382	3.33087	3.51733	2.75459	2.16801	3.276	5.12065	10.3337	15.4439	59.1287	50.9878	8.52513	10.6762	20.3597	18.6849	10.439	14.7833	54.2081	35.8768	77.2573	142.313	300.957	626.241	827.492	439.084	225.764	1210.11	3391.67
Average_FC	0.405495	0.736865	0.663276	0.198846	0.751972	0.797799	2.02298	3.6909	2.31658	1.95647	3.42199	7.18888	6.08921	13.2135	64.9957	32.7201	9.39406	12.9137	17.1601	14.7167	7.0137	16.7668	42.4823	41.8438	92.4518	135.074	253.512	487.073	673.372	616.747	253.389	1529.84	4428.51
SD	0.0489468	0.195209	0.15321	0.0667485	0.110093	0.0952799	0.964651	0.651315	0.369576	0.409357	0.741682	3.8258	2.10754	1.84068	5.88794	12.7086	2.77198	1.96145	3.07182	3.77014	3.14478	5.68181	19.3908	4.21295	10.0344	25.9788	57.309	107.84	128.339	127.569	82.5658	304.187	1782.97
FC = fold change
SD = standard deviation
BSC = brainstem/cerebellum

## Sheet: AF8
non-infected murine BSC	FC						Average_FC	SD	CI upper limit	CI lower limit
Sample ID	M_1	M_2	M_3	M_4	M_5	M_6
Nucleoprotein gene	1.36658	0.777804	0.630069	1.50011	0.796778	1.24924	1.05343	0.362492	1.43384	0.673018
Matrix protein gene	1.78663	1.16915	0.580384	1.6516	0.515816	0.968236	1.11197	0.530712	1.66892	0.55502
Phosphoprotein gene	0.0945812	6.53481	2.86901	4.20155	0.111887	1.19962	2.50191	2.54917	5.17709	-0.173276
Tha-infected murine BSC	FC						Average_FC	SD	CI upper limit	CI lower limit
Sample ID	M_1	M_2	M_3	M_4	M_5	M_6
Nucleoprotein gene	5.1882e+06	3.40743e+06	1.559e+06	5.16202e+06	5.35839e+06	6.18336e+06	4.4764e+06	1.69247e+06	6.25254e+06	2.70026e+06
Matrix protein gene	6.16965e+06	3.87043e+06	361204	6.43491e+06	5.67144e+06	3.66985e+06	4.36291e+06	2.28063e+06	6.75628e+06	1.96954e+06
Phosphoprotein gene	1.52706e+06	899110	105845	1.5426e+06	1.34204e+06	904342	1.0535e+06	546051	1.62654e+06	480452
non-infected murine CX	FC			Average_FC	SD	CI upper limit	CI lower limit
Sample ID	M_1	M_2	M_3
Nucleoprotein gene	2.32737	2.52974	0.169847	1.67565	1.30799	4.92487	-1.57356
Matrix protein gene	0.428264	0.680907	3.42926	1.51281	1.6645	5.64765	-2.62202
Phosphoprotein gene	2.32737	2.52974	0.169847	1.67565	1.30799	4.92487	-1.57356
Tha-infected murine CX	FC			Average_FC	SD	CI upper limit	CI lower limit
Sample ID	M_1	M_2	M_3
Nucleoprotein gene	1.86259e+06	1.36334e+06	241144	1.15569e+06	830426	3.21858e+06	-907202
Matrix protein gene	9.94615e+06	6.81443e+06	928439	5.89634e+06	4.57842e+06	1.72698e+07	-5.47709e+06
Phosphoprotein gene	1.96956e+06	1.36334e+06	241144	1.19135e+06	876952	3.36982e+06	-987118
FC = fold change
SD = standard deviation
CI = 95 % confidence interval
CX = cortex
BSC = brainstem/cerebellum
